# Supplementary material for: Evaluation of Sella Turcica Bridging and Morphology in Different Types of Cleft Patients
Source: Front Cell Dev Biol. 2020 Jul 22;8:656. doi: 10.3389/fcell.2020.00656 (PMC7387404; doi:10.3389/fcell.2020.00656)
Supplement: Supplementary file 2 [file Table_1.xlsx]

## Sheet: Sheet1
SL	Gender	Case vs Control	A	B	C	D	E	F	G
1	M	control	13.14	11.88	13.73	6.83	7.75	8.24	95.38
2	F	control	10.77	8.74	13.09	8.76	8.78	7.86	80.25
3	F	control	10.18	7.39	12.81	10.81	8.98	9.03	53.11
4	F	control	10.27	8.61	13.72	9.45	8.87	8.12	89.47
5	F	control	11.26	11.98	12.82	8.44	11.69	9.65	128.26
6	M	control	13.85	9.07	16.43	12.29	8.34	9.59	107.93
7	F	control	10.05	9.25	12.79	8.42	8.41	8.77	79.94
8	M	control	12.93	10.54	14.53	8.26	8.83	8.35	109.29
9	M	control	10.02	8.45	12.47	9.36	7.13	7.41	73.29
10	M	control	10.82	9.44	13.31	8.87	8.49	8.21	100.74
11	F	control	11.62	11.41	11.87	7.01	9.37	8.55	100.76
12	F	control	11.35	8.24	9.91	6.24	4.82	5.74	50.02
13	M	control	10.64	9.03	12.61	8.43	9.33	8.89	84.52
14	M	control	9.45	10.82	13.98	8.16	6.96	7.21	90.92
15	F	control	9.11	9.81	10.93	5.81	7.68	7.24	75.33
16	F	control	9.32	8.77	11.72	7.87	6.87	6.66	56.52
17	F	control	11.35	8.24	9.91	6.24	4.82	5.74	50.02
18	M	control	10.57	9.61	8.06	7.38	7.7	8.87	69.4
19	F	control	10.15	9.04	5.72	5.08	4.6	7.35	45.034
20	M	control	10.88	9.08	7.3	6.9	7.08	9.67	55.481
21	F	control	11.5	10.18	10.26	9.74	9.44	9.86	77.9
22	M	control	13.86	12.53	9.84	8.87	8.89	10.96	80.266
23	M	control	10.2	8.91	7.07	7.42	7.07	8.38	45.239
24	F	control	11.88	10.91	6.52	7.1	6.56	9.24	60.31
25	M	control	9.27	7.42	6.14	6.27	6.05	8.23	43.363
26	M	control	11.85	10.74	8.79	8.09	7.4	10.71	73.534
27	F	control	11.07	9.52	7.57	7.23	7.15	9.72	64.428
28	F	control	13.68	13.39	11.17	9.98	9.52	10.01	78.595
29	F	control	10.43	10.16	7.22	7.07	7.01	8.55	52.546
30	M	control	8.81	7.84	8.69	7.81	7.88	7.73	50.513
31	F	control	9.98	8.57	5.14	5.32	5.29	9.6	46.725
32	M	BCLP	7.75	8.34	10.05	8.03	7.38	7.51	50.94
33	M	UCLP	7.81	8.14	9.17	6.96	8.59	7.33	68.31
34	M	UCLA	9.27	7.19	9.87	6.33	4.88	5.25	42.58
35	M	UCLA	8.96	9.22	10.31	6.43	8.38	8.21	55.76
36	M	UCLA	8.81	9.75	11.47	8.17	9.21	9.33	77.22
37	M	UCLP	7.61	9.17	12.21	8.87	7.39	7.07	45.22
38	F	UCLP	7.51	7.17	5.1	5.8	5.87	6.15	40.878
39	F	BCLP	6.83	8.89	10.73	7.22	8.08	7.88	67.21
40	F	UCLP	8.87	8.12	7.01	7.11	7.39	9.54	59.269
41	M	UCLP	9.63	5.86	8.73	7.61	8.02	8.04	67.746
42	M	UCLP	9.65	11.04	13.47	6.72	6.78	6.71	79.58
43	M	UCLP	8.67	8.91	11.35	7.01	7.3	7.72	70.27
44	M	UCLP	5.76	5.98	8.47	5.59	5.77	5.55	37.71
45	F	UCLP	9.11	10.09	7.79	8.02	8.18	7.98	55.512
46	F	UCLP	9.2	9.8	7.42	8.02	7.54	10.73	57.99
47	M	UCLP	6.72	7.61	9.61	7.79	7.27	7.84	68.22
48	M	UCLP	9.41	8.89	11.03	6.68	5.11	6.09	49.52
49	M	BCLP	7.83	6.11	7.85	3.77	5.88	5.62	39.95
50	F	UCLP	7.73	8.66	10.94	8.45	6.91	7.21	72.37
51	M	UCLP	6.69	6.68	10.16	6.94	7.01	6.87	46.68
52	M	UCLP	6.74	7.71	10.37	8.37	8.35	9.22	58.21
53	F	UCLP	9.52	8.75	14.08	8.21	7.21	6.45	58.71
54	M	BCLP	8.52	8.39	11.33	9.11	8.53	8.29	95.78
55	F	UCL	9.45	10.82	13.98	8.16	6.96	7.21	90.92
56	M	BCLP	8.52	7.92	10.88	7.25	6.74	7.31	70.61
57	F	UCLP	7.65	5.24	6.77	5.24	6.31	6.33	61.259
58	F	UCL	7.83	6.69	8.81	6.07	7.66	6.76	54.11
59	M	UCL	8.35	8.22	9.98	9.35	9.26	9.62	66.81
60	M	UCL	8.04	7.73	10.01	7.73	7.21	7.71	56.43
61	F	UCL	7.61	7.08	8.92	5.73	6.73	6.41	48.84
62	F	UCLP	9.61	8.79	9.58	6.62	8.51	7.74	66.35
63	M	UCL	7.89	8.45	9.83	9.28	9.22	9.75	76.12
64	F	UCLP	8.3	5.17	7.18	7.65	6.16	7.57	51.538
65	M	UCL	8.46	8.33	11.65	8.21	8.24	8.41	71.42
66	M	BCLP	6.41	5.08	5.81	3.18	3.97	3.82	24.51
67	M	UCLP	8.61	7.66	10.85	8.76	8.02	7.81	65.21
68	M	BCLP	8.26	9.87	11.45	8.14	8.12	8.19	84.29
69	F	BCLP	5.01	7.01	10.16	7.22	7.45	7.43	46.76
70	M	BCLP	5.79	5.59	4.99	3.98	4.08	3.98	20.76
71	M	BCLP	8.13	6.39	6.95	4.22	5.65	6.01	33.71
72	M	UCLP	8.46	9.82	12.47	6.88	7.09	6.27	58.32
73	F	UCLP	9.17	9.53	12.36	6.86	7.72	8.27	67.43
74	F	UCLP	9.64	9.72	11.31	7.48	6.91	7.88	76.54
75	M	UCLA	7.55	5.53	6.53	4.44	4.33	4.01	32.66
76	M	UCLP	9.25	9.37	12.62	6.84	7.35	7.34	83.29
77	F	UCLA	9.01	9.32	7.08	6.16	6.2	9.01	38.816
78	M	UCL	9.3	7.4	8.71	7.92	7.78	10.07	79.224
79	M	UCLP	4.02	3.68	5.17	4.97	4.55	5.43	11.91
80	M	BCLP	7.34	7.95	9.85	6.13	6.39	6.88	54.42
81	F	BCLP	6.52	9.33	10.79	6.64	6.45	7.51	54.08
82	F	BCLP	9.2	7.98	4.98	5.45	4.92	8.56	45.47
83	M	UCLP	8.18	7.08	5.33	5.02	5.15	8.76	48.42
84	M	BCLP	8.01	6.44	6.96	6.11	7.09	6.46	43.746
85	F	UCL	7.05	5.29	5.37	5.86	6.53	5.1	21.611
86	M	UCLP	6.48	6.17	9.82	5.48	5.48	6.04	37.57
87	M	UCLA	9.32	8.77	11.72	7.87	6.87	6.66	56.52
88	M	BCLP	8.37	6.85	7.19	7.29	6.64	7.65	45.696
89	F	UCL	11.35	9.78	7.68	7.26	6.61	10.64	68.628
90	M	UCLP	6.86	5.81	6.86	6.51	6.73	7.39	55.51
91	F	UCLA	6.68	7.95	10.32	7.71	7.51	7.66	64.36
92	M	UCLP	7.02	8.79	10.87	8.38	7.92	8.15	57.42
93	M	BCLP	8.42	6.48	5.53	6.6	5.51	6.86	38.076
94	F	UCLP	9.05	8.03	10.78	6.48	7.31	6.99	62.82
95	F	UCL	10.27	8.61	13.72	9.45	8.87	8.12	89.47
96	M	BCLP	6.97	6.68	4.13	5.39	4.47	5.19	23.499
97	F	BCLP	8.9	7.07	7.14	7.01	7.09	8.46	49.005
98	M	BCLP	6.23	4.35	4.19	4.13	4.05	5.47	25.518
99	M	BCLP	8.94	7.13	6.79	4.92	6.64	8.87	41.214
100	M	BCLP	9.03	8.53	7.44	6.4	6.09	8.13	49.248
101	M	BCLP	7.97	6.4	5.06	5.03	5.3	6.07	31.628
102	F	BCLP	7.65	4.88	7.03	6.51	6.31	6.69	42.844
103	M	UCLP	8.67	7.72	11.14	7.84	6.17	7.17	59.91
104	F	BCLP	6.99	6.82	9.05	5.91	6.56	6.48	51.51
105	M	BCLP	9.76	7.9	6.17	6.33	6.56	8.55	52.159
106	F	UCLP	5.91	6.21	8.61	5.55	5.91	6.08	39.07
107	F	UCLP	7.71	7.62	9.11	4.87	6.31	5.87	53.02
108	M	UCL	6.39	6.09	9.81	7.06	5.53	6.13	42.44
109	F	UCLA	9.02	10.27	12.41	8.96	9.09	9.18	95.21
110	M	UCL	9.11	9.81	10.93	5.81	7.68	7.24	75.33
111	M	UCLP	6.65	6.17	8.38	6.61	6.92	7.91	46.76
112	M	BCLP	9.77	8.11	6.89	6.95	6.49	9.74	59.301
113	F	BCLP	8.82	7.18	5.51	5.01	5.47	8.44	44.41
114	M	BCLP	9.26	9.21	6.87	7.75	5.19	7.59	69.969
115	M	BCLP	7.44	6.75	5.27	6.92	6.5	7.25	42.884
116	M	UCLP	8.82	7.09	6.85	7.54	6.23	8.44	53.836
117	F	UCLP	9.67	8.94	7.26	6.28	6.58	6.66	47.339
118	F	UCLP	8.11	8.19	10.93	6.79	6.91	7.37	57.17
119	F	UCLP	8.79	7.22	8.69	9.18	8.11	7.08	59.097
120	F	UCLP	6.82	9.02	12.42	8.55	9.01	7.88	58.11
121	M	UCLA	9.47	7.76	7.49	6.94	6.23	7.88	48.032
122	F	UCLP	8.02	5.96	8.57	5.05	6.24	6.24	61.33
123	F	UCLP	8.09	7.64	5.56	7.36	6.26	7.39	42.501
